# Supplementary material for: Prenatal Stress Rewires the Gut–Brain Axis: Long-Term, Sex-Specific Effects on Microbiota, Intestinal Barrier, and Hippocampal Inflammation
Source: Nutrients. 2025 Aug 29;17(17):2812. doi: 10.3390/nu17172812 (PMC12429922; doi:10.3390/nu17172812)
Supplement: Supplementary file 1 [file nutrients-17-02812-s001.zip]

Archive with 1 entries (1 files):
- nutrients-3833295-supplementary.pdf
